# Supplementary material for: Advances in Analytical Methods for the Extraction and Quantification of Benzophenones in Breast Milk and Infant Formula: A Scoping Review and Bibliometric Analysis
Source: Foods. 2026 May 12;15(10):1693. doi: 10.3390/foods15101693 (PMC13206393; doi:10.3390/foods15101693)
Supplement: Supplementary file 1 [file foods-15-01693-s001.zip]

Archive with 2 entries (2 files):
- Supplementary 2 _ WO.pdf
- Supplementary_10.05.26.xlsx
