# Supplementary material for: Advances in Analytical Methods for the Extraction and Quantification of Benzophenones in Breast Milk and Infant Formula: A Scoping Review and Bibliometric Analysis
Source: Foods. 2026 May 12;15(10):1693. doi: 10.3390/foods15101693 (PMC13206393; doi:10.3390/foods15101693)
Supplement: Supplementary file 1 [file foods-15-01693-s001.zip › Supplementary_10.05.26.xlsx]

## Sheet: MainInfo
Bibliometric summary of 20 documents (2006–2024)
Description	Results		Publishers	Record Count	% of 20
MAIN INFORMATION ABOUT DATA			Elsevier	15	75
Timespan	2006:2024		Amer Chemical Soc	3	15
Sources (Journals, Books, etc)	13		Mdpi	1	5
Documents	20		Newlands Press Ltd	1	5
Annual Growth Rate %	6.29
Document Average Age	7.8
Average citations per doc	60
References	762
DOCUMENT CONTENTS
Keywords Plus (ID)	109
Author's Keywords (DE)	74
AUTHORS
Authors	110
Authors of single-authored docs	0
AUTHORS COLLABORATION
Single-authored docs	0
Co-Authors per Doc	6.55
International co-authorships %	15
DOCUMENT TYPES
article	19
article; proceedings paper	1

## Sheet: AnnualSciProd
Annual publication output and growth analysis
Year	Articles	%
2006	1	5
2007	0	0
2008	2	10
2009	0	0
2010	0	0
2011	0	0
2012	0	0
2013	0	0
2014	2	10
2015	3	15
2016	1	5
2017	0	0
2018	2	10
2019	1	5
2020	1	5
2021	2	10
2022	2	10
2023	0	0
2024	3	15
	20
Year	% Publication
2006	5
2008	10
2014	10
2015	15
2016	5
2018	10
2019	5
2020	5
2021	10
2022	10
2024	15

## Sheet: MostGlobCitDocs
Ranking of top-cited papers by citation count
Paper	DOI	Total Citations	TC per Year	Normalized TC
YE X, 2008, ANAL CHIM ACTA	10.1016/j.aca.2008.05.068	219	12.1667	1.67816
YE XY, 2006, J CHROMATOGR B	10.1016/j.jchromb.2005.11.050	192	9.6	1
HINES EP, 2015, REPROD TOXICOL	10.1016/j.reprotox.2014.11.006	147	13.3636	1.36533
BADUEL C, 2015, J CHROMATOGR A	10.1016/j.chroma.2015.11.040	122	11.0909	1.13313
MOLINS-DELGADO D, 2018, ENVIRON RES	10.1016/j.envres.2017.11.033	85	10.625	1.44068
RODRIGUEZ-GOMEZ R, 2014, J CHROMATOGR A	10.1016/j.chroma.2014.04.100	68	5.66667	1.10569
RODRIGUEZ-GOMEZ R, 2014, TALANTA	10.1016/j.talanta.2014.07.047	55	4.58333	0.894309
RODRIGUEZ-GOMEZ R, 2015, TALANTA	10.1016/j.talanta.2014.12.004	54	4.90909	0.501548
SANCHES-SILVA A, 2008, J DAIRY SCI	10.3168/jds.2007-0811	42	2.33333	0.321839
IRIBARNE-DURAN LM, 2022, SCI TOTAL ENVIRON	10.1016/j.scitotenv.2022.154737	34	8.5	1.47826
VELA-SORIA F, 2018, J CHROMATOGR A	10.1016/j.chroma.2018.02.060	33	4.125	0.559322
CUONG D TRAN CDT, 2020, CHEMOSPHERE	10.1016/j.chemosphere.2019.124677	32	5.33333	1
VELA-SORIA F, 2016, BIOANALYSIS	10.4155/bio-2016-0073	30	3	1
LIU R, 2019, ENVIRON SCI TECHNOL LETT	10.1021/acs.estlett.9b00626	24	3.42857	1
GALINDO MV, 2021, J CHROMATOGR A	10.1016/j.chroma.2020.461757	22	4.4	1.15789
MUSATADI M, 2021, SEPARATIONS	10.3390/separations8020014	16	3.2	0.842105
SUN Y, 2022, ENVIRON SCI TECHNOL LETT	10.1021/acs.estlett.2c00535	12	3	0.521739
CHENG X, 2024, ENVIRON SCI TECHNOL	10.1021/acs.est.4c02909	10	5	2.30769
ALCARAZ MR, 2024, TALANTA	10.1016/j.talanta.2023.125560	3	1.5	0.692308
CASTILLERO-ROSALES I, 2024, SCI TOTAL ENVIRON	10.1016/j.scitotenv.2024.176677	0	0	0

## Sheet: MostRelSources
Distribution of publications by journal
Sources	Articles
JOURNAL OF CHROMATOGRAPHY A	4
TALANTA	3
ENVIRONMENTAL SCIENCE \& TECHNOLOGY LETTERS	2
SCIENCE OF THE TOTAL ENVIRONMENT	2
ANALYTICA CHIMICA ACTA	1
BIOANALYSIS	1
CHEMOSPHERE	1
ENVIRONMENTAL RESEARCH	1
ENVIRONMENTAL SCIENCE \& TECHNOLOGY	1
JOURNAL OF CHROMATOGRAPHY B-ANALYTICAL TECHNOLOGIES IN THE BIOMEDICAL AND LIFE SCIENCES	1
JOURNAL OF DAIRY SCIENCE	1
REPRODUCTIVE TOXICOLOGY	1
SEPARATIONS	1

## Sheet: Webofsciencecategories
Web of Science categories distribution
Web of Science Categories	Record Count	%
Chemistry Analytical	11	34.375
Environmental Sciences	7	21.875
Biochemical Research Methods	6	18.75
Engineering Environmental	3	9.375
Agriculture Dairy Animal Science	1	3.125
Food Science Technology	1	3.125
Public Environmental Occupational Health	1	3.125
Reproductive Biology	1	3.125
Toxicology	1	3.125

## Sheet: MostCitCountries
Most cited countries by total citations
Country	TC	Average Article Citations
USA	590	147.5
SPAIN	417	41.7
AUSTRALIA	122	122
CANADA	24	24
BRAZIL	22	22
CHINA	22	11
ARGENTINA	3	3
				Map generated in R version 4.5.0, Script:
				# Install packages, if necessary
				install.packages(c("maps", "mapdata", "ggplot2", "dplyr"))
				# Load packages
				library(maps)
				library(mapdata)
				library(ggplot2)
				library(dplyr)
				# Scientific production data
				dados <- data.frame(
				Country = c("USA", "Spain", "Australia", "Canada", "Brazil", "China", "Argentina"),
				Citations = c(590, 417, 122, 24, 22, 22, 3)
				)
				# World map
				world_map <- map_data("world")
				# Join scientific production data with the map
				mapa_dados <- world_map %>%
				left_join(dados, by = c("region" = "Country"))
				# Plot the map
				ggplot(mapa_dados, aes(x = long, y = lat, group = group)) +
				geom_polygon(aes(fill = Citations), color = "white", size = 0.2) +
				scale_fill_gradient(low = "#A8DADC", high = "#1D3557", na.value = "gray90") +
				theme_minimal() +
				theme(
				axis.text = element_blank(),
				axis.title = element_blank(),
				panel.grid = element_blank(),
				legend.position = "right",
				panel.background = element_rect(fill = "white", color = NA)
				) +
				labs(
				title = "",
				fill = "Total citations")

## Sheet: ThreeFieldsPlot
Three-field plot (Authors, Affiliations, and Keywords)

## Sheet: MostRelAffiliations
Most relevant affiliations
Affiliation	Articles
University of Granada	12
Centers for Disease Control and Prevention	5
Hospital of the University of Granada	4
Jinan University	4
University of Chinese Academy of Sciences	4
Chinese Academy of Sciences	2
CIBER Epidemiology and Public Health	2
Centro de investigación Biomédica en Red de Epidemiología y Salud Pública	2
Institute of Environmental Assessment and Water Research	2
Biosanitary Research Institute of Granada	2
